# Supplementary material for: Variable Extent of Lineage-Specificity and Developmental Stage-Specificity of Cohesin and CCCTC-Binding Factor Binding Within the Immunoglobulin and T Cell Receptor Loci
Source: Front Immunol. 2018 Mar 8;9:425. doi: 10.3389/fimmu.2018.00425 (PMC5859386; doi:10.3389/fimmu.2018.00425)
Supplement: Supplementary file 3 [file Table_2.xlsx]

## Sheet: Sheet1
Supplemental Table 2		GEO accession numbers
ChIP-seq Ab	Cell type	GEO Series	GEO accession number		Reference	Reference number
CTCF	pre-pro-B	GSE40173	GSM987801, GSM987811		Lin et al.	43
	pro-B	GSE26257	GSM644975, GSM644977		Degner et al	36
	pro-B cult in IL7	GSE109909	GSM2973685, GSM2973686		this paper
	pre-B	GSE109909	GSM2973687, GSM2973689		this paper
	resting mature B	GSE82144	GSM2184321		Kieffer-Kwon et al.	42
	DN	GSE41743	GSM1023416, GSM1023417		Shih et al.	40
	DP	GSE41743	GSM1023418, GSM1023419		Shih et al.	40
	mature LN T	GSE99197	GSM2635596		Canela et al.	41
	MEF	GSE29218	GSM723004, GSM723008		Shen et al.	44
	ES	GSE29218	GSM723015, GSM723020		Shen et al.	44
Rad21	pre-pro-B	GSE40173	GSM987802, GSM987811		Lin et al.	43
	pro-B	GSE26257	GSM644976,GSM644977		Degner et al	36
	pre-B	GSE109909	GSM2973688, GSM2973689		this paper
	resting mature B	GSE82144	GSM2184325		Kieffer-Kwon et al.	42
	DN	GSE109909	GSM2973690, GSM2973691		this paper
	DP	GSE109909	GSM2973692, GSM2973693		this paper
	mature LN T	GSE99197	GSM2635601		Canela et al.	41
	ES	GSE33346	GSM824847, GSM824848		Dowen et al	45
Smc1	MEF	GSE22557	GSM560355, GSM560356		Kagey et al.	46
	ES	GSE22557	GSM560341, GSM560342		Kagey et al.	46
H3K4me1	pro-B	GSE73534	GSM1897403, GSM1897404		Kleiman et al.	38
	pre-B	GSE109909	GSM2084579		this paper
	pro-B cult in IL7	GSE21978	GSM546527		Lin et al.	60
