# Supplementary material for: Variable Extent of Lineage-Specificity and Developmental Stage-Specificity of Cohesin and CCCTC-Binding Factor Binding Within the Immunoglobulin and T Cell Receptor Loci
Source: Front Immunol. 2018 Mar 8;9:425. doi: 10.3389/fimmu.2018.00425 (PMC5859386; doi:10.3389/fimmu.2018.00425)
Supplement: Supplementary file 5 [file Table_4.xlsx]

## Sheet: Sheet1
Supplemental Table 4
Significance of numbers of peaks in lymphocyte subsets compared to ES cells
		CTCF	Rad21
Igh	pre-pro-B	9.18e-15	1
	pro-B	2.2e-16	<2.2e-16
	pre-B	2.2e-16	<2.2e-16
	DN	2.2e-16	8.68e-15
	DP	<2.2e-16	<2.2e-16
Igκ	pre-pro-B	0.9245	1
	pro-B	0.3418	0.153
	pre-B	2.2e-16	<2.2e-16
	DN	0.978	1
	DP	0.989	1
TCRα/TCRδ	pre-pro-B	0.409	1
	pro-B	1.31e-07	<2.2e-16
	pre-B	2.57e-05	9.41e-07
	DN	2.192e-12	<2.2e-16
	DP	<2.2e-16	<2.2e-16
TCRβ	pre-pro-B	0.244	1
	pro-B	2.197e-05	0.0268
	pre-B	0.0601	0.739
	DN	3.098e-06	0.137
	DP	3.098e-06	0.00283
Significance of number of peaks in individual lymphocyte subsets vs. ES cells (from Fig. 1)
was determined with a one-sided binomial test,where the null hypothesis was that the
number of peaks in lymphocytes was no greater than the number of peaks in ES.
