# Supplementary material for: Variable Extent of Lineage-Specificity and Developmental Stage-Specificity of Cohesin and CCCTC-Binding Factor Binding Within the Immunoglobulin and T Cell Receptor Loci
Source: Front Immunol. 2018 Mar 8;9:425. doi: 10.3389/fimmu.2018.00425 (PMC5859386; doi:10.3389/fimmu.2018.00425)
Supplement: Supplementary file 6 [file Table_5.xlsx]

## Sheet: Sheet1
Supplemental Table 5 Significance of peak enrichment compared to genome-wide
		CTCF	Rad21	Smc1
Igh	pre-pro-B	5.37566e-08	0.9038
	pro-B	3.90823e-10	4.50481e-29
	pre-B	9.05004e-10	2.08458e-12
	DN	2.52529e-10	1.41078e-06
	DP	7.25551e-11	0.0012324
	ES	0.999999	1	1
	MEF	1		0.999994
Igκ	pre-pro-B	0.99923	0.75783
	pro-B	1	0.998281
	pre-B	1.05811e-07	5.79658e-10
	DN	1	0.999755
	DP	1	1
	ES	0.999737	0.992738	0.904331
	MEF	1		0.999294
TCRα/TCRδ	pre-pro-B	0.00115089	0.929939
	pro-B	0.000553283	0.000156451
	pre-B	0.0348368	0.985306
	DN	4.06e-19	2.98311e-14
	DP	1.11351e-23	7.02454e-50
	ES	0.359843	1	0.885112
	MEF	1		0.999981
TCRβ	pre-pro-B	0.110577	0.24062
	pro-B	0.0022148	0.000216693
	pre-B	0.485297	0.19751
	DN	2.27204e-06	5.15689e-06
	DP	0.000838207	4.83121e-05
	ES	0.70417	0.97373	0.907976
	MEF	0.999274		0.398558
Statistical significance of peak enrichment at each locus for each ChIP-seq experiment was computed
with a hypergeometric test against the distribution of peaks and all binding locations genome-wide.
Each genome-wide distribution was obtained by merging all ChIP-seq datasets for that molecule.
